# Supplementary material for: Level of quality of option B+PMTCT service provision in public health facilities in Mekelle zone, northern Ethiopia: cross-sectional study
Source: BMC Health Serv Res. 2020 Jun 17;20:547. doi: 10.1186/s12913-020-05429-6 (PMC7298937; doi:10.1186/s12913-020-05429-6)
Supplement: Supplementary file 1 — Additional file 1. Excel files showing the detail scores for the three quality components. [file 12913_2020_5429_MOESM1_ESM.xls]

## Sheet: Input quality items
	Option B+PMTCT Input quality components in health facilities, Northern Ethiopia	Number of facility	Percent
	Equipments and supplies
1	ARV drugs(TDF+3TC+NVP)	12	100
2	Neverapine syrup and tabletes	12	100
3	ARV drug stock balance	8	66.7
4	Cotrimxazole syrup and tablets	12	100
5	Family planing supplies	12	100
6	STI drugs	8	66.7
7	HIV screening test kit	12	100
8	HIV confirmatory test	12	100
9	HIV tie-breaker test kit	7	58.3
10	Test tubes	12	100
11	Paster pippet tip	12	100
12	Nunc tube	12	100
13	Timer for HIV testing	4	33.3
14	Basic equipments for vital sign	12	100
15	DBS sample collection test kit	7	58.3
16	Testing algorithm	7	58.3
	Infection prevention supplies and materials
17	Gloves	9	75
18	Aprones	9	75
19	Goggles	12	100
20	Autoclaves	8	66.7
21	Safety boxes	12	100
22	Detergents, chlorine solution	7	58.3
	Basic obstatric care supplies
23	Avilablity of functional delivery unit	12	100
24	Delivery coaches	12	100
25	Delivery sets	12	100
26	IV fluid (normal saline) available	12	100
27	Oxytoicine drug	12	100
	Job aids and IEC materials
28	PMTCT brouchers	7	58.3
29	Birth prepardness check list	9	100
30	PMTCT leaflets	5	41.7
31	Technical guide line	7	58.3
32	PMTCT cure card	8	88.9
33	Client folder for Option B+PMTCT	12	100
	Patient forms and registers
34	Monthly reporting formt	12	100
35	Counseling registration book(Form1)	12	100
36	Integrated MNCH/PMTCT register(Form2)	12	100
37	Labour and delivery register(Form3)	12	100
38	Paediatric followup register(Form4)	12	100
39	Lab log book(Form5)	12	100
40	Lab referal slips	8	66.7
41	Referal linkage slips	8	66.7
42	ANC/PMTCT apointment card	8	66.7
43	PMTCT stickers	5	41.7
44	PMTCT follow up cards	12	100
45	PMTCT intake forms	12	100
46	Exposed infant follow up card	12	100
47	Client folder	12	100

## Sheet: Process quality items
	Variables	Number of facility	Percent
1	Awel ventilated waiting room	yes	8(66.7)
		no	4(33.3)
2	A wel ventilated room for Option B+ maternity service	yes	8(66.7)
		no	4(33.3)
3	A minimum of six health care providers trained on Option B+PMTCT at MNCH unit	yes	6(50)
		no	6(50)
4	Service integration to MNCH service	yes	12(100)
		no	0(0)
5	Counselor status on client greeting and welcoming	yes	7(58.3)
		no	59(41.7)
6	Counselor status on introducing him self to clients	yes	7(58.3)
		no	59(41.7)
7	Cleanless of the waiting room	yes	6(50)
		no	6(50)
8	Protecting privacy of clients during counseling(counseling room privacy)	yes	12(100)
		no	0(0)
9	Waiting time to see the counselor per standard	yes	6(50)
		no	6(50)
10	Adequacy of the counseling session per standard	yes	6(50)
		no	6(50)
11	Confidence of the counselor during counseling	yes	7(58.3)
		no	59(41.7)
12	Conduct history taking	yes	8(66.7)
		no	4(33.3)
13	Conduct phisical examination	yes	8(66.7)
		no	4(33.3)
14	Screening and management of opportunstic infection	yes	8(66.7)
		no	4(33.3)
15	Discusing issues of pregnancy status, family planing and contraception	yes	8(66.7)
		no	4(33.3)
16	Support for disclosure	yes	7(58.3)
		no	59(41.7)
17	Reviewing the need of partner notification	yes	7(58.3)
		no	59(41.7)
18	WHO clinical staging	yes	12(100)
		no	0(0)
19	Discusing the benefit of long life treatment(Option B+)	yes	12(100)
		no	0(0)
20	Reviewing ARV drug adeherence and its possible interactions	yes	7(58.3)
		no	59(41.7)
21	Introducing clients about safe sex practice	yes	8(66.7)
		no	4(33.3)
22	Reviewing issues of oportunstic infections	yes	12(100)
		no	0(0)
23	Reviewing risk for HIV reduction	yes	8(66.7)
		no	4(33.3)
24	Screening for substance abuse	yes	6(50)
		no	6(50)
25	Adeherence and psychosocial support	yes	7(58.3)
		no	59(41.7)
26	Nutritional suport and counseling	yes	8(66.7)
		no	4(33.3)
27	Screening for STIs	yes	8(66.7)
		no	4(33.3)
28	Screening for cervical cancer	yes	8(66.7)
		no	4(33.3)
29	Calling clients by name during counseling	yes	6(50)
		no	6(50)
30	Encouraging women to ask quations	yes	6(50)
		no	6(50)
31	Reviewing mother understanding during counseling	yes	6(50)
		no	6(50)
32	Appointement of clients for the next vist	yes	12(100)
		no	0(0)
33	Taking infant history	yes	12(100)
		no	0(0)
34	Taking phisical examination	yes	12(100)
		no	0(0)
35	Conduct growth assessment	yes	7(58.3)
		no	59(41.7)
36	Conduct development assesment	yes	7(58.3)
		no	59(41.7)
37	Reviweing issues of immunization	yes	8(66.7)
		no	4(33.3)
38	Providing ARV prophilaxis	yes	12(100)
		no	0(0)
39	Reviewing issues of infant feeding	yes	8(66.7)
		no	4(33.3)
40	Initating cotrimoxazole preventive therapy	yes	75
		no	3(25)
41	Regular TB risk assessment	yes	8(66.7)
		no	4(33.3)
42	Conducting virological test at 6 weeks of age	yes	6(50)
		no	6(50)
43	Conducting anti-body test at 18 month perstandard	yes	6(50)
		no	6(50)

## Sheet: Output quality items
	Option B+PMTCT out put quality components in health facilities, Northern Ethiopia	Number of facility	Percent
	Nearest of the health facility	12	100
	Afordable survice cost	12	100
	Sutable opening hour at health facility	8	66.7
	Client stisfaction per the standard(>95%)	7	58.3
	Clients with good treament adeherence level per standard ( >90% )	8	66.7
	Performed partner testing per national target (> 90%)	5	41.7
	Conduct early infant diagnosis with PCR 6-8 weeks per national target (> 90%)	5	41.7
	Conduct confirmatory anti-body test per national target (>90%)	7	58.3
	Average DBS result turnaround time per the standard ( with in two weeks)	4	33.3
	Enrolled HIV reacive padiatrics to chronic HIV care per national target (>95%)	8	66.7
	Average waiting time spent to see the counselor per standard(>95%)	8	66.7
	Monitor CD4 count at initial vist per national target (>90%)	7	58.3
	Monitor CD4 count at follow up visit per national target(>90%)	6	50
